# Supplementary material for: Progression significance for low‐level aberrant B‐lymphoblasts in chronic myeloid leukaemia patients
Source: Clin Transl Med. 2025 Nov 5;15(11):e70524. doi: 10.1002/ctm2.70524 (PMC12589896; doi:10.1002/ctm2.70524)
Supplement: Supplementary file 1 — Supporting information [file CTM2-15-e70524-s001.xlsx]

## Sheet: Sheet1
Supplementary Table 1. Baseline characteristics for patients with low levels of ABLB at diagnosis.
Case.	Age/ Gender	Peripheral Blood					Blasts in BM	Sokal	ELTS	BCR::ABL1 (IS)	Mutation	Cytogenetics
		WBC	Hb	PLT	Baso	Blasts
1	70/F	—	—	—	—	—	—	—	—	31	—	46,XX,t(9;22)(q34;q11.2)[20]
2	54/F	156.7	80	242	3	0	0.5	0.8 (med)	1.942 (med)	127.5	—	46,XX,t(9;22)(q34;q11.2)[15]
3	52/M	—	—	—	—	—	—	—	—	158.707	—	46,XY,t(9;22)(q34;q11.2)[2]
4	27/F	—	—	—	—	—	—	—	—	93.5	—	46,XX,t(9;22)(q34;q11.2)[20]
5	33/M	199	116	206	6	4	2	1.1 (med)	2.404 (high)	—	—	46,XY,t(9;22)(q34;q11.2)[20]
6	69/F	73.1	140	261	5	0	0	0.8 (med)	1.957 (med)	178	PRF1	46,XX,t(9;22)(q34;q11.2)[20]
7	57/M	49.9	105	40	5	1	3.5	1.6 (high)	4.823 (high)	49.07	IDH2；CALR	46,XY,t(9;22)(q34;q11.2)[20]
8	61/M	46.7	149	346	—	—	—	—	—	—	—	46,XY,t(9;22)(q34;q11.2)[20]
9	33/M	206.6	103	394	5	1	2	0.7 (low)	1.427 (low)	132.485	none	46,XY,t(9;22)(q34;q11.2)[20]
10	58/F	16.8	129	848	7	0	3.5	1.0 (med)	1.303 (low)	114.662	—	46,XX,t(9;22)(q34;q11.2)[10]
11	15/M	161.7	126	315	1	0	3.5	0.5 (low)	1.227 (low)	168.01	RUNX1	46,XY,t(9;22)(q34;q11.2)[20]
12	31/M	42	141	247	3	1	1	0.6 (low)	1.347 (low)	127	RUNX1	46,XY,t(9;22)(q34;q11.2)[20]
13	36/F	255.1	109	638	5	1	1	0.7 (low)	0.948 (low)	79.4	—	46,XX,t(9;22)(q34;q11.2)[20]
14	76/F	—	—	—	1	0	2.5	—	—	—	RUNX1；JAK2	46,XX,t(9;22)(q34;q11.2)[20]
15	40/M	247.5	106	217	—	—	—	—	—	—	ABL1	46,XY,t(9;22)(q34;q11.2)[20]
16	54/F	173.9	69	539	6	4	3	1.2 (med)	1.814 (med)	158.088	—	46,XX[20]
WBC, white blood cells; Hb, hemoglobin; PLT, platelet; Baso, basophil; BM, bone marrow; F, female; M, male; med, medium
