# Supplementary material for: Progression significance for low‐level aberrant B‐lymphoblasts in chronic myeloid leukaemia patients
Source: Clin Transl Med. 2025 Nov 5;15(11):e70524. doi: 10.1002/ctm2.70524 (PMC12589896; doi:10.1002/ctm2.70524)
Supplement: Supplementary file 2 — Supporting information [file CTM2-15-e70524-s004.xlsx]

## Sheet: Sheet1
Supplementary Table 2. Immunophenotype of abnormal cells in CP-CML patients at diagnosis.
Case.	ABLB,%	Specimens	Markers
			CD34	CD20	CD19	CD10	CD38	CD81	CD13	CD33
2	0.08	BM	+		↑	↑	↓	↓
3	0.08	BM	+	+			—	↓
5	0.2	BM	+/—	+/—	+	+	↓	↓
6	0.21	BM	+	+/—	+	↑	↓	↓
7	0.3	BM	+			↑	↓	↓
11 a	0.37	BM	+			↑	↓
	1.21	BM	↑		↓				+/—
12	1.69	BM	↑		+	↑	↓		+/—	+
13	1.8	BM	↑		+	—	↓
14	2.17	PB	+	—	↓	+	↓	↓	+/—	+/—
16	4.69	BM	+	+/—	+	+	↓
BM, bone marrow; PB, peripheral blood a. The case 11 had two different clusters blasts.
