# Supplementary material for: Progression significance for low‐level aberrant B‐lymphoblasts in chronic myeloid leukaemia patients
Source: Clin Transl Med. 2025 Nov 5;15(11):e70524. doi: 10.1002/ctm2.70524 (PMC12589896; doi:10.1002/ctm2.70524)
Supplement: Supplementary file 3 — Supporting information [file CTM2-15-e70524-s002.xlsx]

## Sheet: Sheet1
Supplementary Table 3. Progression events for 18 patients from previously reported studies3-7.
ABLB, %	Progression events	PFS (months)	First-line therapy	Ref.
2	LBP	6	Dasatinib	El Rassi et al.3
2	LBP	11	Imatinib
0.02	none	26	Imatinib	Vijayasekharan et al.4
0.06	none	19	Imatinib
0.24	LBP	13	Imatinib
0.82	LBP	9	Imatinib
0.01	none	46	TKI	Vrotsos et al.5
0.05	none	38	TKI
0.17	none	17	TKI
0.3	none	1	TKI
0.006	none	31	Dasatinib	Soma et al.6
0.007	none	53	Nilotinib
0.15	MBP	43	Dasatinib
0.15	none	4	Imatinib
0.4	none	32	Imatinib
0.8	none	15	Imatinib
3.4	none	67	Imatinib
0.2	LBP	48	Imatinib	Barge et al.7
PFS, progression-free survival; LBP, lymphoid blast phase; MBP, myeloid blast phase.
