# Supplementary material for: Progression significance for low‐level aberrant B‐lymphoblasts in chronic myeloid leukaemia patients
Source: Clin Transl Med. 2025 Nov 5;15(11):e70524. doi: 10.1002/ctm2.70524 (PMC12589896; doi:10.1002/ctm2.70524)
Supplement: Supplementary file 4 — Supporting information [file CTM2-15-e70524-s003.xlsx]

## Sheet: Sheet1
Supplementary Table 4. Association between ABLB and Progression Stratified by Treatment a.
		No Progression	Progression	Ratio of Progression (ABLB＜＝0.2 vs. ABLB＞0.2)
Imatinib (n=16)	ABLB≤0.2	3	1	25% vs. 75%
	ABLB＞0.2	3	9
Second-generation TKIs (n=14)	ABLB≤0.2	8	0	0 vs. 83.3%
	ABLB＞0.2	1	5
Total (n=30)	ABLB≤0.2	11	1	8.3% vs. 77.8%
	ABLB＞0.2	4	14
a. four patients from Vrotsos et al. lacked detailed treatment data.
